# Supplementary material for: Facile Synthesis of NiCo2O4 Nanowire Arrays/Few-Layered Ti3C2-MXene Composite as Binder-Free Electrode for High-Performance Supercapacitors
Source: Molecules. 2022 Sep 30;27(19):6452. doi: 10.3390/molecules27196452 (PMC9572776; doi:10.3390/molecules27196452)
Supplement: Supplementary file 1 [file molecules-27-06452-s001.zip]

Archive with 1 entries (1 files):
- molecules-1923218-supplementary.pdf
